# Supplementary material for: Integrated Methylome and Transcriptome Analyses Reveal Methylation-Associated Cadmium Stress Responses in Sophora tonkinensis
Source: Plants (Basel). 2026 Jun 16;15(12):1861. doi: 10.3390/plants15121861 (PMC13306473; doi:10.3390/plants15121861)
Supplement: Supplementary file 1 [file plants-15-01861-s001.zip › Supplementary Table.xlsx]

## Sheet: Table S1
Table S1. Summary of transcriptome sequencing data of the samples
Sample	Raw Reads	Clean Reads	Mapping Reads	Uniquely Mapping Reads	Total Mapping (%)	Uniquely Mapping (%)	Clean Bases	Clean Q20(%)	Clean Q30(%)
T0-1	43391420	43202020	43145624	36334139	0.8851	0.8421	6462780011	0.9713	0.9197
T0-2	42841296	42633238	42583554	35354724	0.8734	0.8302	6366354270	0.9746	0.9271
T0-3	43517248	43330386	43251084	35654788	0.8678	0.8244	6480309408	0.9739	0.9256
T2-1	44472848	44257400	44170434	37501036	0.895	0.849	6618488938	0.9731	0.9234
T2-2	42316060	42145058	42057486	35133760	0.8795	0.8354	6299438953	0.976	0.9299
T2-3	37371416	37150032	37095732	30357413	0.8634	0.8184	5552993597	0.9697	0.9174
T4-1	36995356	36795352	36737518	30873061	0.8839	0.8404	5500646694	0.9711	0.9197
T4-2	41517338	41325674	41252954	35066685	0.8942	0.85	6178912375	0.9757	0.9296
T4-3	36703912	36500484	36433158	29701869	0.8589	0.8152	5454706895	0.9716	0.9211

## Sheet: Table S2
Table S2. Summary of WGBS data of the samples
Samples	Raw Reads	Clean Reads	HQ Clean Reads	Mapped Reads	Mapped Ratio(%)	Genome size	Sequence Depth	Genome coverage ≥1× (%)	Genome coverage ≥4× (%)	Genome coverage ≥10× (%)	Genome coverage ≥20× (%)	Genome coverage ≥30× (%)
T0-1	27034722732	192136712	198049686	137403647	69.38	883490114	23.33	91.68	74.6	38.25	5.63	1.18
T0-2	29343413907	198683314	196706858	140520781	71.44	883490114	23.86	92.62	78.98	50.44	16.38	4.72
T0-3	30998965369	210582828	208113140	140664991	67.59	883490114	23.88	93.13	81.49	57.07	19.32	4.78
T2-1	26730015524	181648236	179543018	133572133	74.4	883490114	22.68	92.86	80.31	53.58	17.19	4.56
T2-2	27424664999	188695484	184650976	132496671	71.76	883490114	22.5	93.79	82.55	58.19	18.08	3.84
T2-3	27040841137	182773252	181304274	138215215	76.23	883490114	23.47	92.25	76.26	43.69	11.96	3.21
T4-1	27150864110	184256904	182416762	132441574	72.6	883490114	22.49	93.53	81.48	54.7	15.51	3.5
T4-2	32958911727	231948990	223143394	156800364	70.27	883490114	26.62	93.71	83.73	64.07	28.37	7.62
T4-3	28537461506	193955738	191871102	125637116	65.48	883490114	21.33	93.42	81.79	56.4	15.6	3.35

## Sheet: Table S3
Table S3. Cd treatment design and rationale for selecting T0, T2, and T4 for RNA-seq and WGBS analyses
Treatment	CdCl₂ concentration (μM)	Phenotypic response reported previously	Shoot Cd content (mg/kg DM)	Root Cd content (mg/kg DM)	Translocation factor	Plant height (cm)	Shoot fresh weight (g plant⁻¹)	Shoot dry weight (g plant⁻¹)	Root fresh weight (g plant⁻¹)	Root dry weight (g plant⁻¹)	Use in current study	Source
T0	0	Control condition	ND	ND	ND	10.866 ± 0.111 a	1.341 ± 0.095 a	0.232 ± 0.011 a	0.387 ± 0.014 a	0.039 ± 0.006 a	Selected as control	https://doi.org/10.1007/s12298-024-01522-w
T1	20	No discernible phenotypic alteration	5.18 ± 0.31 d	138.19 ± 6.53 c	0.0375	10.700 ± 0.017 a	1.212 ± 0.055 a	0.213 ± 0.014 a	0.361 ± 0.017 ab	0.037 ± 0.003 a	Not selected; low/no visible stress response
T2	40	Visible leaf curling and clear physiological/metabolic responses	14.97 ± 2.03 c	139.87 ± 7.28 c	0.107	8.966 ± 0.238 b	1.062 ± 0.039 b	0.184 ± 0.010 b	0.309 ± 0.026 bc	0.026 ± 0.004 b	Selected as moderate Cd stress
T3	60	More severe Cd injury than T2; leaf curling and chlorosis became stronger	21.23 ± 1.49 b	367.13 ± 32.50 b	0.0578	7.366 ± 0.203 c	0.998 ± 0.124 b	0.157 ± 0.028 c	0.270 ± 0.029 c	0.024 ± 0.009 bc	Not selected; intermediate severe stress level
T4	80	Strongest growth inhibition, oxidative damage, and root Cd accumulation	24.35 ± 0.46 a	432.08 ± 12.53 a	0.0564	6.833 ± 0.999 c	0.854 ± 0.083 c	0.153 ± 0.014 c	0.239 ± 0.026 c	0.019 ± 0.007 c	Selected as severe Cd stress
